# Supplementary material for: Identification of C21 Steroidal Glycosides from Gymnema sylvestre (Retz.) and Evaluation of Their Glucose Uptake Activities
Source: Molecules. 2021 Oct 29;26(21):6549. doi: 10.3390/molecules26216549 (PMC8588469; doi:10.3390/molecules26216549)
Supplement: Supplementary file 1 [file molecules-26-06549-s001.zip]

Archive with 1 entries (1 files):
- molecules-1378917-supplementary.pdf
